# Supplementary material for: Stand dynamics and competition in a mixed forest at the northern distribution limit of evergreen hardwood species
Source: Ecol Evol. 2018 Oct 18;8(22):11199–212. doi: 10.1002/ece3.4592 (PMC6262723; doi:10.1002/ece3.4592)
Supplement: Supplementary file 2 [file ECE3-8-11199-s002.xls]

## Sheet: Appendix 1
Appendix S2. Absolute diameter growth rate (ADGR) for each species. The ADGR of each species was determined by using the generalized linear mixed model. Individual trees were treated as a random effect in the model.
		ADGR (cm year-1) = b0 + b1 DBH (cm)
Growth form and species		b0	b1	t for b0	t for b1	n
Evergreen conifers
	Abies firma	0.068146	0.0060838	2.82	7.71	117
	Chamaecyparis obtusa	0.0864066	0.0038702	3.37	4.19	94
	Torreya nucifera	0.025033	0.0053543	1.22	8.19	47
	Tsuga sieboldii	0.10101	0.002604	2.05	2.17	25
	Sciadopitys verticillata	-0.0159625	0.0082688	-0.91	14.1	45
Deciduous hardwoods
	Fagus japonica	0.081922	0.006191	4	5.73	167
	Carpinus japonica	0.044755	0.008889	0.53	2.82	30
	Carpinus laxiflora	0.092606	0.003755	1.26	1.33	36
	Acer sieboldianum	0.067686	0.001395	2.06	0.77	47
	Sapium japonicum	0.096579	-0.000707	4.37	-0.27	205
	Callicarpa japonica	0.05734	-0.002461	2.85	-0.54	36
Evergreen hardwoods
	Illicium anisatum	0.0550647	0.0009891	7.07	0.99	478
	Quercus myrsinifolia	0.077816	0.005091	3.49	2.26	135
	Eurya japonica	0.087864	-0.001067	10.19	-0.73	358
	Pieris japonica	0.021304	0.001757	1.56	1.03	114
	Quercus salicina	0.066473	0.001919	1.97	0.43	53
